# Supplementary material for: Data on the effect of hypomyelinating leukodystrophy 6 (HLD6)-associated mutations on the TUBB4A properties
Source: Data Brief. 2017 Feb 16;11:284–9. doi: 10.1016/j.dib.2017.02.024 (PMC5328720; doi:10.1016/j.dib.2017.02.024)
Supplement: Supplementary file 1 — Supplementary material [file mmc1.zip]

Archive with 12 entries (12 files):
- coi_disclosure 1.pdf
- coi_disclosure 12.pdf
- coi_disclosure 2.pdf
- coi_disclosure 3.pdf
- coi_disclosure 4.pdf
- coi_disclosure 5.pdf
- coi_disclosure 6.pdf
- coi_disclosure 7.pdf
- coi_disclosure 8.pdf
- coi_disclosure 9.pdf
- coi_disclosure 10.pdf
- coi_disclosure 11.pdf
